# Supplementary material for: Activation of LXRβ inhibits tumor respiration and is synthetically lethal with Bcl‐xL inhibition
Source: EMBO Mol Med. 2019 Aug 29;11(10):e10769. doi: 10.15252/emmm.201910769 (PMC6783693; doi:10.15252/emmm.201910769)
Supplement: Supplementary file 3 — Source Data for Appendix [file EMMM-11-e10769-s007.zip]

Archive with 3 entries (2 files):
- Source_Data_for_Appendix_Figures.pdf
- __MACOSX/
- __MACOSX/._Source_Data_for_Appendix_Figures.pdf
